# Supplementary material for: Induction of Apoptosis, Inhibition of MCL-1, and VEGF-A Expression Are Associated with the Anti-Cancer Efficacy of Magnolol Combined with Regorafenib in Hepatocellular Carcinoma
Source: Cancers (Basel). 2021 Apr 25;13(9):2066. doi: 10.3390/cancers13092066 (PMC8123296; doi:10.3390/cancers13092066)
Supplement: Supplementary file 1 [file cancers-13-02066-s001.zip]

Archive with 1 entries (1 files):
- cancers-1148962-supplementary.pdf
